# Supplementary material for: Factors Affecting Health-Related Quality of Life in Patients After a Liver Transplant: A Cross-Sectional, Single-Centre, Large-Cohort Study
Source: J Clin Med. 2025 Jun 25;14(13):4507. doi: 10.3390/jcm14134507 (PMC12249576; doi:10.3390/jcm14134507)
Supplement: Supplementary file 1 [file jcm-14-04507-s001.zip]

Archive with 1 entries (1 files):
- jcm-3649784-supplementary.pdf
